# Supplementary material for: A Novel High-Throughput Assay Reveals That the Temperature Induced Increases in Transphosphatidylation of Phospholipase D Are Dependent on the Alcohol Acceptor Concentration
Source: Biomolecules. 2022 Apr 25;12(5):632. doi: 10.3390/biom12050632 (PMC9138380; doi:10.3390/biom12050632)
Supplement: Supplementary file 1 [file biomolecules-12-00632-s001.zip]

Archive with 1 entries (1 files):
- biomolecules-1638883-supplementary.pdf
